# Supplementary material for: Fish gut-associated bacterial communities in a tropical lagoon (Aghien lagoon, Ivory Coast)
Source: Front Microbiol. 2022 Sep 29;13:963456. doi: 10.3389/fmicb.2022.963456 (PMC9556852; doi:10.3389/fmicb.2022.963456)
Supplement: Supplementary file 1 [file Data_Sheet_1.zip]

Archive with 2 entries (2 files):
- Supplementary Figures.DOCX
- Supplementary Table.XLSX
