# Supplementary material for: Fish gut-associated bacterial communities in a tropical lagoon (Aghien lagoon, Ivory Coast)
Source: Front Microbiol. 2022 Sep 29;13:963456. doi: 10.3389/fmicb.2022.963456 (PMC9556852; doi:10.3389/fmicb.2022.963456)
Supplement: Supplementary file 1 [file Data_Sheet_1.zip › Supplementary Table.XLSX]

## Sheet: sup-table1
Supplementary table 1: Characteristics of each sampled fish (species, diet, sampled compartments, sampling dates, standard and total lengths, mass), 16S rRNA gene sequencing and quality filtered read counts, α-diversity measures (species richness, Shannon, evenness) and accession numbers of the deposited raw data.
Sample	Species	Trophic diet	Compartment	Date	Standard length (mm)	Total length (mm)	Mass (g)	Raw reads	Quality filtered reads	Species richness	Shannon	Evenness	Accession number
Tg1	Tilapia guineensis	omnivorous	gut	2017-05-17	143	187	119.71	21276	16868	205	4.79652	0.901091	SAMN20081138
Tg2	Tilapia guineensis	omnivorous	gut	2017-05-17	150	193	125.12	28029	24964	258	4.91006	0.884224	SAMN20081139
Tg3	Tilapia guineensis	omnivorous	gut	2017-05-17	132	173	100.88	28010	21021	305	5.21967	0.912479	SAMN20081140
Sm1	Sarotherodon melanotheron	phytoplanktonophagous	gut	2017-05-17	96	125	40.21	23126	19588	227	4.93585	0.909843	SAMN20081141
Sm2	Sarotherodon melanotheron	phytoplanktonophagous	gut	2017-05-17	100	130	46.09	32161	17755	218	4.88237	0.906747	SAMN20081142
Sm3	Sarotherodon melanotheron	phytoplanktonophagous	gut	2017-05-17	104	134	43.43	34465	19541	219	4.58285	0.850396	SAMN20081143
Cn1	Chrysichthys nigrodigitatus	zooplanktonophagous	gut	2017-05-17	140	188	36.18	25329	23383	123	4.33413	0.900658	SAMN20081144
Cn2	Chrysichthys nigrodigitatus	zooplanktonophagous	gut	2017-05-17	139	179	26.44	22760	22460	92	4.20982	0.931008	SAMN20081145
Cn3	Chrysichthys nigrodigitatus	zooplanktonophagous	gut	2017-05-17	132	173	45.2	23515	23433	77	3.96851	0.913603	SAMN20081146
Tg4	Tilapia guineensis	omnivorous	gut	2017-06-19	168	221	197.52	30880	21008	240	4.75158	0.866975	SAMN20081147
Tg5	Tilapia guineensis	omnivorous	gut	2017-06-19	154	202	157.72	27196	24102	155	4.32902	0.858349	SAMN20081148
Tg6	Tilapia guineensis	omnivorous	gut	2017-06-19	154	193	150.74	27830	21120	189	4.60061	0.877687	SAMN20081149
Sm4	Sarotherodon melanotheron	phytoplanktonophagous	gut	2017-06-19	176	210	205	37928	20855	212	4.73538	0.88403	SAMN20081150
Sm5	Sarotherodon melanotheron	phytoplanktonophagous	gut	2017-06-19	164	208	154	10703	8711	111	4.21372	0.894723	SAMN20081151
Sm6	Sarotherodon melanotheron	phytoplanktonophagous	gut	2017-06-19	152	191	142.8	34187	25660	341	5.29833	0.908511	SAMN20081152
Cn4	Chrysichthys nigrodigitatus	zooplanktonophagous	gut	2017-06-19	152	192	48.5	24390	24255	111	4.06443	0.863022	SAMN20081153
Cn5	Chrysichthys nigrodigitatus	zooplanktonophagous	gut	2017-06-19	134	184	39.8	26988	26988	51	3.16681	0.805429	SAMN20081154
Cn6	Chrysichthys nigrodigitatus	zooplanktonophagous	gut	2017-06-19	157	203	82.3	21446	21244	124	4.39941	0.912686	SAMN20081155
Sm7	Sarotherodon melanotheron	phytoplanktonophagous	gut	2017-07-24	178	226	235	32	NA	NA	NA	NA	NA
Sm8	Sarotherodon melanotheron	phytoplanktonophagous	gut	2017-07-24	170	220	240	19813	19722	127	4.28175	0.883895	SAMN20081156
Sm9	Sarotherodon melanotheron	phytoplanktonophagous	gut	2017-07-24	155	200	170	21449	20839	123	4.29033	0.891556	SAMN20081157
Tg7	Tilapia guineensis	omnivorous	gut	2017-07-24	178	250	210	20661	19818	93	4.04334	0.892057	SAMN20081158
Tg8	Tilapia guineensis	omnivorous	gut	2017-07-24	174	225	250	32945	26169	155	4.46465	0.885242	SAMN20081159
Cn7	Chrysichthys nigrodigitatus	zooplanktonophagous	gut	2017-07-24	130	170	50	21941	16125	109	4.04456	0.862133	SAMN20081160
Cn8	Chrysichthys nigrodigitatus	zooplanktonophagous	gut	2017-07-24	135	170	50	34251	28010	212	4.91782	0.918088	SAMN20081161
Cn9	Chrysichthys nigrodigitatus	zooplanktonophagous	gut	2017-08-21	157	210	80	29498	29184	125	4.46636	0.925034	SAMN20081162
Cn10	Chrysichthys nigrodigitatus	zooplanktonophagous	gut	2017-08-21	150	195	60	35488	33925	225	4.88711	0.90233	SAMN20081163
Cn11	Chrysichthys nigrodigitatus	zooplanktonophagous	gut	2017-08-21	167	220	100	26588	26192	124	4.24125	0.879877	SAMN20081164
Tg9	Tilapia guineensis	omnivorous	gut	2017-08-21	120	148	76	33122	28682	276	5.03763	0.896311	SAMN20081165
Tg10	Tilapia guineensis	omnivorous	gut	2017-08-21	136	169	112	42815	38667	242	4.82001	0.878132	SAMN20081166
Tg11	Tilapia guineensis	omnivorous	gut	2017-08-21	140	180	125	40049	32013	155	3.89538	0.772368	SAMN20081167
Sm10	Sarotherodon melanotheron	phytoplanktonophagous	gut	2017-08-21	190	242	290	40347	33000	248	4.94421	0.896758	SAMN20081168
Sm11	Sarotherodon melanotheron	phytoplanktonophagous	gut	2017-08-21	191	243	295	40033	31560	279	4.89631	0.869495	SAMN20081169
Cn12	Chrysichthys nigrodigitatus	zooplanktonophagous	gut	2017-10-30	132	195	52	33578	33379	129	4.42596	0.910727	SAMN20081170
Cn13	Chrysichthys nigrodigitatus	zooplanktonophagous	gut	2017-10-30	130	190	47	39087	38780	128	4.38846	0.904458	SAMN20081171
Cn14	Chrysichthys nigrodigitatus	zooplanktonophagous	gut	2017-10-30	140	193	73	34044	33714	186	4.69132	0.897731	SAMN20081172
Tg12	Tilapia guineensis	omnivorous	gut	2017-10-30	160	200	166	1759	1728	NA	NA	NA	NA
Tg13	Tilapia guineensis	omnivorous	gut	2017-10-30	200	240	250	30056	29643	147	4.55463	0.912672	SAMN20081173
Tg14	Tilapia guineensis	omnivorous	gut	2017-10-30	140	170	103	30259	28231	203	4.39724	0.827606	SAMN20081174
Cn15	Chrysichthys nigrodigitatus	zooplanktonophagous	gut	2017-11-20	145	190	34	42751	42321	224	4.86325	0.898663	SAMN20081175
Cn16	Chrysichthys nigrodigitatus	zooplanktonophagous	gut	2017-11-20	155	200	76	38721	38407	185	4.63572	0.888008	SAMN20081176
Cn17	Chrysichthys nigrodigitatus	zooplanktonophagous	gut	2017-11-20	165	210	49	37232	36963	197	4.69691	0.889027	SAMN20081177
Tg15	Tilapia guineensis	omnivorous	gut	2017-11-20	155	197	151	29050	28784	115	4.30506	0.907296	SAMN20081178
Tg16	Tilapia guineensis	omnivorous	gut	2017-11-20	150	194	131	34633	24449	166	4.53185	0.886515	SAMN20081179
Tg17	Tilapia guineensis	omnivorous	gut	2017-11-20	155	190	145	7659	6453	71	3.48563	0.81771	SAMN20081180
Hf1	Hemichromis fasciatus	carnivorous	gut	2017-11-20	120	150	81	31361	28739	177	4.64505	0.897394	SAMN20081181
Hf2	Hemichromis fasciatus	carnivorous	gut	2017-11-20	150	180	136	38142	24675	207	4.53632	0.850659	SAMN20081182
Cn18	Chrysichthys nigrodigitatus	zooplanktonophagous	gut	2017-12-18	150	195	39	28051	27209	153	4.3982	0.874318	SAMN20081183
Cn19	Chrysichthys nigrodigitatus	zooplanktonophagous	gut	2017-12-18	160	210	66	25743	25419	131	4.36607	0.895567	SAMN20081184
Tg18	Tilapia guineensis	omnivorous	gut	2017-12-18	120	150	77	45079	31224	302	5.00112	0.875787	SAMN20081185
Tg19	Tilapia guineensis	omnivorous	gut	2017-12-18	115	140	61	2260	2253	NA	NA	NA	NA
Hf3	Hemichromis fasciatus	carnivorous	gut	2017-12-18	120	140	51	14631	14550	39	2.86834	0.782937	SAMN20081186
Hf4	Hemichromis fasciatus	carnivorous	gut	2017-12-18	85	105	22	17880	17623	86	3.86467	0.867619	SAMN20081187
Hf5	Hemichromis fasciatus	carnivorous	gut	2017-12-18	90	110	25	15149	13409	158	4.34593	0.858439	SAMN20081188
Hf6	Hemichromis fasciatus	carnivorous	gut	2018-01-22	120	150	62	21360	20851	107	3.55009	0.759731	SAMN20081189
Hf7	Hemichromis fasciatus	carnivorous	gut	2018-01-22	140	170	92.2	21314	18884	121	4.11215	0.857451	SAMN20081190
Hf8	Hemichromis fasciatus	carnivorous	gut	2018-01-22	96	120	30	27064	15753	253	4.89648	0.884897	SAMN20081191
Cn20	Chrysichthys nigrodigitatus	zooplanktonophagous	gut	2018-01-22	165	212	117.3	31981	29755	132	4.33827	0.888479	SAMN20081192
Cn21	Chrysichthys nigrodigitatus	zooplanktonophagous	gut	2018-01-22	135	180	60	25934	24790	84	4.10078	0.925513	SAMN20081193
Cn22	Chrysichthys nigrodigitatus	zooplanktonophagous	gut	2018-01-22	140	175	61	33008	30178	139	4.505	0.912964	SAMN20081194
Tg20	Tilapia guineensis	omnivorous	gut	2018-01-22	110	135	39	33111	24544	292	4.99543	0.87998	SAMN20081195
Tg21	Tilapia guineensis	omnivorous	gut	2018-01-22	110	135	49	40259	22068	252	4.68657	0.847568	SAMN20081196
Tg22	Tilapia guineensis	omnivorous	gut	2018-01-22	130	165	85.5	32929	15651	204	4.50505	0.847113	SAMN20081197
Cn23	Chrysichthys nigrodigitatus	zooplanktonophagous	gut	2018-02-26	155	200	96.9	30605	27701	150	4.44461	0.887034	SAMN20081198
Cn24	Chrysichthys nigrodigitatus	zooplanktonophagous	gut	2018-02-26	146	190	81	40618	38906	192	4.61994	0.878734	SAMN20081199
Cn25	Chrysichthys nigrodigitatus	zooplanktonophagous	gut	2018-02-26	160	210	83.8	30599	30001	114	4.39829	0.928654	SAMN20081200
Tg23	Tilapia guineensis	omnivorous	gut	2018-02-26	112	146	66.7	52320	31046	262	4.85601	0.872075	SAMN20081201
Tg24	Tilapia guineensis	omnivorous	gut	2018-02-26	110	149	71.8	40558	23111	248	4.75121	0.861752	SAMN20081202
Tg25	Tilapia guineensis	omnivorous	gut	2018-02-26	120	153	79.3	40263	22834	225	4.67381	0.862947	SAMN20081203
Hf9	Hemichromis fasciatus	carnivorous	gut	2018-02-26	105	126	40	24425	22231	136	4.44802	0.90542	SAMN20081204
Hf10	Hemichromis fasciatus	carnivorous	gut	2018-02-26	100	123	35.6	16737	5527	74	3.70471	0.860746	SAMN20081205
Hf11	Hemichromis fasciatus	carnivorous	gut	2018-02-26	93	117	28.6	23001	18229	91	3.81368	0.845443	SAMN20081206
Cn26	Chrysichthys nigrodigitatus	zooplanktonophagous	gut	2018-03-26	150	182	74.3	37211	23093	229	4.70629	0.866126	SAMN20081207
Cn27	Chrysichthys nigrodigitatus	zooplanktonophagous	gut	2018-03-26	160	220	81.8	45115	27603	247	4.76476	0.864845	SAMN20081208
Cn28	Chrysichthys nigrodigitatus	zooplanktonophagous	gut	2018-03-26	140	182	59.4	49666	28282	223	4.72149	0.87319	SAMN20081209
Tg26	Tilapia guineensis	omnivorous	gut	2018-03-26	122	150	66.7	42448	25685	242	4.64115	0.845547	SAMN20081210
Tg27	Tilapia guineensis	omnivorous	gut	2018-03-26	105	137	47.8	52291	48856	319	5.21096	0.903866	SAMN20081211
Tg28	Tilapia guineensis	omnivorous	gut	2018-03-26	107	134	49	5765	4133	47	3.22981	0.838879	SAMN20081212
Tg29	Tilapia guineensis	omnivorous	gut	2018-04-23	118	154	71	39174	27950	184	4.68832	0.899018	SAMN20081213
Tg30	Tilapia guineensis	omnivorous	gut	2018-04-23	127	166	87	32078	21776	265	4.80392	0.86096	SAMN20081214
Tg31	Tilapia guineensis	omnivorous	gut	2018-04-23	134	174	92	47849	25184	251	4.73657	0.857228	SAMN20081215
Cn29	Chrysichthys nigrodigitatus	zooplanktonophagous	gut	2018-04-23	160	200	95	39049	38252	188	4.73439	0.904124	SAMN20081216
Cn30	Chrysichthys nigrodigitatus	zooplanktonophagous	gut	2018-04-23	145	185	64	28839	28636	72	3.88143	0.907582	SAMN20081217
Cn31	Chrysichthys nigrodigitatus	zooplanktonophagous	gut	2018-04-23	135	165	46	32887	32275	122	4.36125	0.907834	SAMN20081218
W34	water	water	water	2017-05-17	NA	NA	NA	27466	27431	107	4.34375	0.929576	SAMN20081219
W40	water	water	water	2017-06-19	NA	NA	NA	32601	27182	240	4.83173	0.881599	SAMN20081220
W46	water	water	water	2017-07-24	NA	NA	NA	42281	28926	235	4.92682	0.902416	SAMN20081221
W52	water	water	water	2017-08-21	NA	NA	NA	41190	37419	356	5.25142	0.89387	SAMN20081222
W64	water	water	water	2017-10-30	NA	NA	NA	49091	41068	256	5.07392	0.915014	SAMN20081223
W70	water	water	water	2017-11-20	NA	NA	NA	52319	42348	286	5.2767	0.932939	SAMN20081224
W76	water	water	water	2017-12-18	NA	NA	NA	39116	29473	188	4.87377	0.930742	SAMN20081225
W82	water	water	water	2018-01-22	NA	NA	NA	35346	19679	140	4.44553	0.899606	SAMN20081226
W88	water	water	water	2018-02-26	NA	NA	NA	46630	34152	267	5.11895	0.916184	SAMN20081227
W94	water	water	water	2018-03-26	NA	NA	NA	56700	43141	287	5.20552	0.919787	SAMN20081228
W100	water	water	water	2018-04-23	NA	NA	NA	29636	17720	185	4.53868	0.86942	SAMN20081229
					Total frequency			2967210	2397139
					Minimum frequency			32	1728
